# Supplementary material for: Baseline Gait and Motor Function Predict Long-Term Severity of Neurological Outcomes of Viral Infection
Source: Int J Mol Sci. 2023 Feb 2;24(3):2843. doi: 10.3390/ijms24032843 (PMC9917409; doi:10.3390/ijms24032843)
Supplement: Supplementary file 1 [file ijms-24-02843-s001.zip]

Archive with 5 entries (5 files):
- Figure S1.pdf
- Figure S2.pdf
- Figure S3.pdf
- Table S1.csv
- Table S2.xlsx
