# Supplementary material for: Baseline Gait and Motor Function Predict Long-Term Severity of Neurological Outcomes of Viral Infection
Source: Int J Mol Sci. 2023 Feb 2;24(3):2843. doi: 10.3390/ijms24032843 (PMC9917409; doi:10.3390/ijms24032843)
Supplement: Supplementary file 1 [file ijms-24-02843-s001.zip › Table S1.csv]

Table S1: Pre-infection DigiGait measurement values for all mice included in this study. LF = left forelimb; LH = left hindlimb; RF = right forelimb; RH = right hindlimb.
strain	sex	Infected	Swing_LF	%SwingStride_LF	Brake_LF	%BrakeStride_LF	Propel_LF	%PropelStride_LF	Stance_LF	%StanceStride_LF	Stride_LF	%PropelStance_LF	Stance/Swing_LF	StrideLength_LF	StrideFrequency_LF	PawAngle_LF	PawAngleVariability_LF	StanceWidth_LF	StepAngle_LF	SLVar_LF	SWVar_LF	StepAngleVar_LF	StrideLengthCV_LF	StanceWidthCV_LF	StepAngleCV_LF	SwingDurationCV_LF	PawAreaatPeakStanceinsq.cm_LF	PawAreaVariabilityatPeakStanceinsq.cm_LF	StanceFactor_LF	GaitSymmetry_LF	MAXdA/dT_LF	MINdA/dT_LF	OverlapDistance_LF	PawPlacementPositioning[PPP]_LF	AtaxiaCoefficient_LF	MidlineDistance_LF	AxisDistance_LF	Swing_LH	%SwingStride_LH	Brake_LH	%BrakeStride_LH	Propel_LH	%PropelStride_LH	Stance_LH	%StanceStride_LH	Stride_LH	%PropelStance_LH	Stance/Swing_LH	StrideLength_LH
CC005	F	N	0.073	35.5	0.07	33.8	0.063	30.7	0.133	64.5	0.206	47.5	1.8	3.1	4.9	-18.2	5.2	1.3	53.4	1.54	0.37	18.15	49.81	28.6	33.98	36.72	0.25	0.03	0.86	1.18	18.98	-6.88	0.86	0.3	1.73	-1.32	-0.65	0.059	23.1	0.042	16.6	0.153	60.2	0.196	76.9	0.255	78.4	3.3	3.8
CC005	M	N	0.093	34.2	0.079	29.1	0.1	36.7	0.18	65.8	0.273	55.8	1.9	4.1	3.7	-10.3	3.4	1.2	71.2	0.88	1.03	16.68	21.4	82.83	23.43	23.42	0.38	0.02	1.07	0.87	29.73	-7.27	1.61	-0.35	0.58	-2.71	-0.78	0.067	29.7	0.024	10.9	0.134	59.5	0.158	70.3	0.225	84.6	2.4	3.4
CC011	F	N	0.077	31.6	0.058	23.8	0.109	44.6	0.167	68.4	0.245	65.2	2.2	3.7	4.2	-9.2	7.1	1.4	56.8	0.5	0.32	12.42	13.52	22.47	21.86	5.53	0.26	0.02	1	0.98	21.7	-2.99	0.96	0.09	0.44	-2.42	-0.58	0.06	24.8	0.025	10.1	0.159	65.1	0.183	75.2	0.243	86.6	3	3.7
CC011	M	N	0.097	36.4	0.088	33.2	0.081	30.4	0.169	63.6	0.266	47.8	1.8	4	3.8	-7.7	5.4	2.2	39.4	1.41	0.73	19.87	35.41	33.74	50.44	27.09	0.32	0.16	0.94	0.99	26.65	-3.66	1.76	0.06	0.98	-2.02	-1.06	0.078	29.4	0.053	20	0.135	50.6	0.188	70.6	0.266	71.6	2.4	4
CC015	F	N	0.068	24	0.064	22.6	0.151	53.5	0.215	76	0.283	70.3	3.2	4.2	3.6	-0.6	4.1	1.5	47.5	1.23	0.32	18.9	28.94	21.15	39.82	32.27	0.31	0.08	1.15	1	18.29	-5.84	-0.69	0.31	0.87	-0.78	-0.76	0.08	28.3	0.088	31.2	0.114	40.5	0.202	71.7	0.281	56.5	2.5	4.2
CC015	M	N	0.102	34.1	0.088	29.5	0.108	36.4	0.197	65.9	0.298	55.2	1.9	4.5	3.4	10	6	1.3	67.4	1.04	0.35	13.71	23.31	26.57	20.34	8.91	0.4	0.05	0.99	0.98	30.34	-8.8	0.43	0.44	0.82	-1.39	-0.58	0.074	25.2	0.048	16.3	0.171	58.5	0.219	74.8	0.293	78.2	3	4.4
CC015	M	N	0.065	25.3	0.06	23.6	0.131	51.2	0.191	74.7	0.256	68.5	3	3.8	3.9	-0.9	10.4	2	44.2	1.19	1.05	24.13	31.08	53.26	54.57	33.09	0.25	0.03	1.07	1.03	18.7	-2.82	-0.45	-0.05	0.81	-1.19	-0.79	0.089	33.5	0.056	21.3	0.119	45.2	0.176	66.5	0.264	68	2	4
CC017	F	N	0.099	40.2	0.078	31.7	0.069	28	0.147	59.8	0.245	46.9	1.5	3.7	4.1	1.6	6.1	1	67.9	1.62	0.45	15.8	43.97	44.25	23.28	34.64	0.27	0.03	0.86	1.11	21.98	-7.25	1.15	0.28	1.77	-1.87	-0.47	0.1	35.9	0.055	19.8	0.124	44.4	0.179	64.1	0.279	69.2	1.8	4.2
CC017	M	N	0.074	27.6	0.071	26.6	0.123	45.8	0.194	72.4	0.268	63.2	2.6	4	3.8	9.5	14.4	1.9	61.7	1.38	0.88	18	34.37	47.11	29.18	30.89	0.41	0.06	1.18	1.01	29.89	-10.9	1.44	-0.12	1.2	-2.41	-0.64	0.047	19	0.101	40.9	0.099	40.1	0.2	81	0.247	49.5	4.3	3.7
CC023	F	N	0.089	35.2	0.064	25.2	0.1	39.6	0.164	64.8	0.254	61.1	1.8	3.8	4	2.7	14.1	1.9	49.5	1	0.74	22.43	26.21	38.36	45.32	65.9	0.28	0.07	1	0.95	15.24	-7.92	0.84	0.12	0.74	-1.76	-0.88	0.065	28	0.098	42	0.07	29.9	0.168	72	0.234	41.6	2.6	3.5
CC023	M	N	0.127	39.8	0.093	29.1	0.099	31.1	0.192	60.2	0.319	51.6	1.5	4.8	3.1	6.8	3.3	1.6	45.1	0.64	0.3	20.45	13.29	19.05	45.4	15.55	0.44	0.02	0.91	0.98	31.25	-6.9	0.79	0.19	0.44	-1.58	-0.84	0.093	29	0.052	16.1	0.176	54.9	0.227	71	0.32	77.3	2.5	4.8
CC024	F	N	0.068	37.2	0.036	19.8	0.078	43	0.114	62.8	0.182	68.4	1.7	2.7	5.5	-10.4	20.2	2.4	63.4	1.74	0.81	19.67	63.57	33.47	31.04	86.15	0.24	0.06	0.64	0.91	20.17	-11.01	1.72	-0.04	1.57	-3.25	-0.77	0.056	25.9	0.082	37.8	0.078	36.3	0.16	74.1	0.216	48.9	2.9	3.2
CC024	M	N	0.053	38	0.04	28.4	0.047	33.6	0.086	62	0.139	54.2	1.6	2.1	7.4	-3.8	19.5	0.7	71.6	1	0.6	14.27	47.79	82.37	19.94	46.86	0.32	0.06	0.94	1.93	25.81	-10.3	0.84	0.31	1.51	-1.75	-0.2	0.043	15.9	0.147	53.9	0.082	30.3	0.229	84.1	0.272	36	5.3	4.1
CC027	F	N	0.15	43.2	0.071	20.3	0.127	36.5	0.197	56.8	0.347	64.2	1.3	5.2	2.9	2.3	5.3	1.5	64.8	0.71	0.41	12.17	13.63	27.9	18.77	28.49	0.44	0.03	0.82	0.99	27.24	-7.75	1.92	0.02	0.34	-1.89	-0.75	0.082	22.6	0.05	13.8	0.23	63.6	0.28	77.4	0.362	82.2	3.4	5.4
CC027	M	N	0.081	31	0.085	32.7	0.095	36.4	0.18	69	0.26	52.7	2.2	3.9	3.9	-12.3	8	1.4	65.6	2.47	1.04	18.58	63.16	74.32	28.33	30.94	0.2	0.02	0.86	1.01	15.28	-4.99	1.58	0.38	1.88	-2.15	-0.5	0.071	27	0.041	15.8	0.15	57.2	0.191	73	0.262	78.4	2.7	3.9
CC036	F	N	0.088	31.1	0.085	30.2	0.109	38.8	0.195	68.9	0.282	56.2	2.2	4.2	3.6	-11.1	1.5	1.6	63	0.52	0.15	12.47	12.25	9.24	19.79	17.66	0.19	0.01	1.01	0.97	12.81	-2.48	0.97	-0.05	0.33	-1.21	-0.66	0.084	31.4	0.015	5.5	0.168	63.1	0.182	68.6	0.266	92	2.2	4
CC043	F	N	0.068	27.5	0.103	41.8	0.076	30.7	0.179	72.5	0.247	42.3	2.6	3.7	4.1	-10.6	6.6	1.2	69.7	1.75	0.74	15.23	47.2	62.66	21.84	66.14	0.32	0.11	1.39	1.12	20.56	-12.13	1.93	0.33	1.24	-1.97	-0.61	0.059	22.5	0.032	12.1	0.17	65.3	0.202	77.5	0.261	84.3	3.4	3.9
CC043	M	N	0.108	35.6	0.112	36.9	0.083	27.5	0.195	64.4	0.303	42.7	1.8	4.5	3.3	-1.8	2.3	1.2	80.4	0.57	0.1	4.06	12.53	8.4	5.05	13	0.35	0.02	1.18	1.04	17.53	-5.8	0.4	0.59	0.36	-1.63	-0.38	0.083	28.2	0.086	29	0.126	42.8	0.212	71.8	0.295	59.6	2.5	4.4
CC051	M	N	0.092	31.2	0.135	46	0.067	22.8	0.202	68.8	0.293	33.1	2.2	4.4	3.5	-0.3	4.9	1.5	64.6	0.67	0.39	12.55	15.26	25.04	19.41	26.38	0.38	0.05	1.02	1.04	24.02	-6.02	1.22	0.32	0.53	-1.72	-0.74	0.078	23.5	0.037	11.2	0.217	65.3	0.254	76.5	0.333	85.4	3.3	5
CC058	M	N	0.086	36.4	0.059	25.1	0.09	38.5	0.149	63.6	0.235	60.5	1.7	3.5	4.3	1.9	15.8	1.9	50.4	2.38	0.6	18.69	67.56	31.58	37.11	60.38	0.35	0.1	0.85	1.18	25.59	-11.82	2.17	0.41	2.1	-1.93	-0.76	0.112	32.5	0.035	10.3	0.197	57.2	0.232	67.5	0.344	84.8	2.1	5.2
CC072	F	N	0.085	29.3	0.065	22.2	0.141	48.4	0.205	70.7	0.29	68.5	2.4	4.4	3.5	4.3	9.4	1.6	64.2	0.37	0.23	12.84	8.47	14.66	20	19.76	0.47	0.05	1.09	1.06	27.14	-16.96	0.8	0.91	0.24	-1.87	-0.72	0.087	29.2	0.111	37.3	0.099	33.4	0.21	70.8	0.297	47.2	2.4	4.5
CC005	M	Y	0.065	26.7	0.132	53.9	0.048	19.4	0.18	73.3	0.246	26.4	2.8	3.7	4.2	-1.7	9	1.2	61.5	1.01	0.62	18.61	27.54	50.34	30.26	32.96	0.46	0.05	1.09	1.09	33.96	-10.07	0.5	0.6	0.67	-1.77	-0.32	0.065	24.3	0.043	16	0.159	59.7	0.202	75.7	0.266	78.9	3.1	4
CC011	F	Y	0.068	31.8	0.076	35.8	0.069	32.4	0.145	68.2	0.212	47.5	2.1	3.2	4.8	16.8	6.8	1.5	50.4	0.98	0.27	14.58	30.89	17.91	28.93	39.62	0.3	0.04	1.28	0.73	22.2	-9.28	1	-0.22	1.04	-0.27	-0.75	0.119	76.7	0.016	10.4	0.02	12.9	0.036	23.3	0.154	55.3	0.3	2.3
CC015	F	Y	0.079	32.6	0.092	38	0.071	29.3	0.164	67.4	0.243	43.6	2.1	3.6	4.2	16.7	10.8	1.2	64.6	1.12	0.52	16.36	30.71	44.15	25.33	32.01	0.31	0.04	1.01	0.95	17.88	-8.64	0.23	0.42	0.84	-1.02	-0.95	0.068	32	0.05	23.8	0.094	44.2	0.144	68	0.212	65	2.1	3.2
CC015	M	Y	0.095	32.9	0.102	35.2	0.093	32	0.195	67.1	0.29	47.6	2	4.3	3.4	2	3.8	1.7	64.7	0.7	0.32	12.25	15.99	19.28	18.93	7.47	0.35	0.03	0.97	0.98	22.51	-6.07	1.59	0.3	0.49	-1.63	-0.76	0.066	23.2	0.065	22.7	0.154	54	0.219	76.8	0.285	70.4	3.3	4.3
CC015	M	Y	0.078	31	0.086	34.2	0.088	34.8	0.174	69	0.252	50.4	2.2	3.8	4	7.2	3.2	1.5	76.7	0.58	0.3	4.29	15.29	19.31	5.59	23.19	0.33	0.06	1.06	0.94	21.12	-6.06	0.65	0.28	0.45	-1.25	-0.7	0.06	24.4	0.083	33.7	0.103	41.9	0.187	75.6	0.247	55.4	3.1	3.7
CC017	F	Y	0.065	33.4	0.067	34.8	0.062	31.8	0.129	66.6	0.193	47.7	2	2.9	5.3	7.4	28	2.1	69.2	1.66	1.21	14.47	57.17	56.7	20.92	65.93	0.44	0.17	1.03	1.33	31.41	-17.79	1	-0.02	2.23	-2.16	-0.78	0.058	21.8	0.054	20.6	0.152	57.6	0.206	78.2	0.264	73.7	3.6	4
CC023	M	Y	0.051	35.4	0.04	27.8	0.053	36.8	0.093	64.6	0.144	56.9	1.8	2.2	7.1	-0.6	5.9	1.3	54.7	1.54	0.55	27.47	71.17	41.57	50.23	79.87	0.16	0.05	0.73	1.87	11.93	-8.12	1.12	0.56	2.02	-0.51	-0.74	0.1	32.4	0.05	16.3	0.158	51.2	0.208	67.6	0.308	75.8	2.1	4.6
CC024	F	Y	0.084	39.4	0.048	22.4	0.081	38.1	0.129	60.6	0.213	63	1.5	3.2	4.8	-3.2	16.2	0.9	72.2	1.12	0.7	12.54	35.09	74.22	17.37	53.64	0.28	0.02	0.75	1.08	21.73	-7.83	1.39	0.28	1.31	-2.01	-1.18	0.046	18.9	0.07	28.7	0.127	52.4	0.197	81.1	0.243	64.6	4.3	3.6
CC024	M	Y	0.096	42.8	0.061	27.3	0.067	29.9	0.129	57.2	0.225	52.3	1.3	3.4	5.2	16.4	8.5	0.7	85.2	0.96	0.36	2.37	28.28	49.64	2.78	8.15	0.12	0.07	1.26	1.03	8.29	-1.96	0.34	0.54	0.76	-0.02	-0.59	0.167	61.6	0.027	9.8	0.077	28.5	0.104	38.4	0.271	74.3	0.6	4.1
CC025	F	Y	0.066	29.9	0.035	15.8	0.119	54.3	0.154	70.1	0.219	77.5	2.3	3.3	4.6	1.5	4.5	1.3	49.3	0.93	0.39	14.77	28.15	31.06	29.96	34.16	0.2	0.03	1.04	0.99	16.79	-3.31	0.52	-0.03	0.88	-1.44	-0.57	0.064	28.8	0.026	11.9	0.132	59.3	0.158	71.2	0.222	83.3	2.5	3.3
CC025	M	Y	0.087	45.8	0.036	18.9	0.067	35.3	0.103	54.2	0.191	65	1.2	2.9	5.4	1.3	5.8	0.9	68.6	0.5	0.36	13.42	17.6	40.39	19.57	13.62	0.11	0.03	0.91	0.96	9.34	-2.61	1.04	0.49	0.52	-1.24	-0.47	0.083	44.3	0.012	6.4	0.093	49.3	0.105	55.7	0.188	88.5	1.3	2.8
CC027	F	Y	0.079	33.9	0.082	35.1	0.072	31	0.154	66.1	0.233	46.9	1.9	3.5	4.3	-0.6	17.3	2.5	69	0.48	1.66	12.36	13.81	66.5	17.91	18.86	0.3	0.09	1.33	1.04	18.82	-6.94	3.71	-0.61	0.4	-1.45	-0.37	0.059	26.6	0.029	13	0.133	60.4	0.162	73.4	0.221	82.3	2.8	3.3
CC027	M	Y	0.074	66.2	0.021	19.1	0.017	14.8	0.038	33.8	0.112	43.6	0.5	1.7	9	-14.6	8.2	1.3	61.4	0.79	1.13	23.84	47.1	87.8	38.84	51.28	0.22	0.06	0.47	1.98	18.6	-18.66	1.72	0.75	1.3	-3.6	-0.42	0.039	16.5	0.024	10.3	0.172	73.3	0.196	83.5	0.234	87.7	5.1	3.5
CC036	M	Y	0.098	30.5	0.113	35.2	0.111	34.3	0.224	69.5	0.323	49.4	2.3	4.8	3.1	0.2	2.9	1.7	64.3	1.61	0.36	13.36	33.17	21.2	20.78	17.6	0.22	0.02	1.4	0.93	13.82	-3.41	0.62	-0.04	0.88	-1.39	-0.62	0.065	22.8	0.033	11.6	0.188	65.6	0.221	77.2	0.286	85	3.4	4.3
CC037	F	Y	0.114	40.4	0.052	18.7	0.115	41	0.168	59.6	0.281	68.7	1.5	4.2	3.6	10.4	22.5	1.4	71.1	1.28	0.64	20.03	30.24	45.69	28.19	41.24	0.31	0.04	1.53	1.07	19.29	-10.71	1.41	0.25	0.96	-1.56	-0.55	0.09	37.2	0.044	18	0.109	44.9	0.153	62.8	0.243	71.4	1.7	3.6
CC043	M	Y	0.098	35.4	0.087	31.5	0.092	33	0.179	64.6	0.277	51.2	1.8	4.2	3.7	-3.7	3.8	1.1	60.1	0.31	0.16	7.07	7.39	14.16	11.76	16.37	0.29	0.02	0.93	1.01	20.46	-3.72	0.58	0.08	0.27	-3.9	-1.03	0.09	32.5	0.046	16.5	0.142	51	0.188	67.5	0.278	75.6	2.1	4.2
CC043	M	Y	0.087	33.7	0.089	34.4	0.082	31.9	0.171	66.3	0.258	48.1	2	3.9	3.9	-9.8	8.3	1.3	77.1	1.23	0.84	13.6	31.81	64.15	17.65	33.38	0.24	0.03	1.09	1.27	15.46	-8.31	0.93	0.47	0.92	-1.45	-0.36	0.077	23.9	0.09	27.7	0.157	48.4	0.247	76.1	0.324	63.6	3.2	4.9
CC051	M	Y	0.077	33.6	0.072	31.6	0.08	34.8	0.152	66.4	0.229	52.5	2	3.4	4.3	-11.7	7.7	1.8	57	1.26	0.34	16.08	36.89	18.77	28.2	25.86	0.22	0.05	1.03	1.06	15.38	-2.51	0.81	0.19	1.2	-1.38	-0.76	0.058	24.8	0.049	20.9	0.127	54.3	0.176	75.2	0.234	72.2	3	3.5
CC058	F	Y	0.099	35.2	0.08	28.3	0.103	36.6	0.183	64.8	0.282	56.4	1.8	4.2	3.6	-18	10.9	1.3	48.9	0.72	0.79	25.66	17.09	58.96	52.5	42.85	0.16	0.04	0.92	0.98	11.68	-1.95	0.68	0.54	0.42	-1.32	-0.68	0.102	36.1	0.053	18.8	0.128	45.2	0.182	63.9	0.284	70.6	1.8	4.3
CC072	M	Y	0.084	30.6	0.089	32.2	0.102	37.2	0.191	69.4	0.276	53.5	2.3	4.1	3.6	-4.4	2.5	1.7	55.4	1.1	0.44	27.09	26.59	26.07	48.88	24.05	0.19	0.02	1.23	1.1	14.56	-6.58	0.52	0.09	0.48	-1.44	-0.78	0.064	24	0.015	5.7	0.187	70.3	0.202	76	0.266	92.5	3.2	4
CC072	M	Y	0.068	37.6	0.042	23	0.071	39.4	0.113	62.4	0.181	63.1	1.7	2.7	5.6	-11.4	16.5	1	78.9	1.69	0.63	8.7	62.4	62.87	11.03	65.98	0.22	0.09	1.22	1.88	19.78	-6.59	1.14	0.62	2.03	-3.27	-0.19	0.076	29.3	0.021	8.1	0.163	62.6	0.184	70.7	0.261	88.6	2.4	3.9
CC023	F	N	0.113	39.1	0.069	24	0.107	36.9	0.176	60.9	0.289	60.7	1.6	4.3	3.5	-9.4	2.9	1.5	62.7	0.81	0.27	13.63	18.72	17.45	21.72	23.2	0.27	0.01	1	1.02	22.07	-3	1.07	0.39	0.55	-2.53	-0.73	0.076	26.8	0.053	18.7	0.154	54.5	0.207	73.2	0.283	74.5	2.7	4.3
CC023	M	N	0.114	35.2	0.081	25	0.129	39.8	0.21	64.8	0.324	61.4	1.8	4.9	3.1	-9.2	5.4	1.8	51.8	1.16	0.12	16.78	23.79	6.71	32.38	17.98	0.27	0.01	0.97	1.04	22.09	-4.11	0.97	0.3	0.6	-2.71	-0.83	0.089	26.1	0.084	24.6	0.169	49.3	0.253	73.9	0.342	66.7	2.8	5.1
CC002	M	N	0.107	35.8	0.083	27.7	0.109	36.5	0.191	64.2	0.298	56.9	1.8	4.5	3.4	-5.1	6.3	1.4	55.3	0.72	0.27	15.99	16.16	19.46	28.92	13.6	0.4	0.03	0.91	0.99	29.63	-4.97	1.14	0.08	0.43	-2.33	-0.65	0.078	25.7	0.03	9.8	0.196	64.4	0.225	74.3	0.303	86.8	2.9	4.6
CC002	M	N	0.086	27.3	0.12	38	0.109	34.6	0.229	72.7	0.315	47.7	2.7	4.7	3.1	-8	2.4	1.6	66.2	0.29	0.27	11.01	6.23	17.17	16.64	14.74	0.37	0.01	1.02	1.01	23.54	-5.06	1.23	0.17	0.17	-2.27	-0.7	0.096	29.2	0.059	17.8	0.174	53	0.233	70.8	0.329	74.8	2.4	4.9
CC041	M	N	0.105	35.1	0.097	32.3	0.097	32.6	0.194	64.9	0.299	50.2	1.8	4.5	3.3	-9.4	7.2	2.1	59.1	1.03	0.33	13.93	22.94	15.51	23.59	30.26	0.4	0.02	0.99	0.98	27.05	-5.69	1.19	0.35	0.72	-2.06	-0.98	0.074	25.4	0.077	26.2	0.142	48.4	0.219	74.6	0.293	64.9	2.9	4.4
CC023	F	Y	0.112	38.2	0.064	21.6	0.118	40.2	0.182	61.8	0.294	65	1.6	4.4	3.5	2.9	3.8	1.5	52.7	0.9	0.09	21.1	20.48	6.26	40.03	9.33	0.42	0.01	1.04	1.02	34.45	-5	1.3	0.43	0.64	-2.53	-0.5	0.092	31.7	0.057	19.5	0.142	48.7	0.199	68.3	0.291	71.4	2.2	4.4
CC002	F	Y	0.105	31.3	0.122	36.6	0.107	32.1	0.23	68.7	0.334	46.8	2.2	5	2.9	-3.9	2.9	1	64.6	0.42	0.57	15.13	8.29	57.8	23.44	12.31	0.44	0.01	0.93	0.96	27.51	-7.17	1.11	1.15	0.19	-2.04	-0.73	0.081	24.3	0.058	17.3	0.195	58.4	0.253	75.7	0.334	77.1	3.1	5
CC002	F	Y	0.108	33.3	0.103	31.8	0.114	35	0.217	66.7	0.325	52.4	2	4.9	3.1	-0.2	7.2	1.4	67.9	0.91	0.19	11.59	18.73	13.33	17.07	22.82	0.41	0.02	0.96	0.99	25.48	-5.89	1.37	0	0.52	-2.75	-0.75	0.077	24.7	0.077	24.6	0.159	50.7	0.235	75.3	0.313	67.4	3	4.7
CC041	F	Y	0.085	29.8	0.092	32.3	0.108	37.8	0.201	70.2	0.286	53.9	2.4	4.3	3.5	-2.8	3.6	1.8	61.5	1.28	0.75	14.92	29.84	42.85	24.25	44.2	0.49	0.08	1.03	0.98	36.75	-6.96	1.25	0.67	0.91	-1.93	-0.68	0.082	29.5	0.06	21.7	0.135	48.8	0.196	70.5	0.277	69.2	2.4	4.2
CC078	M	Y	0.095	38.2	0.077	30.9	0.077	31	0.154	61.8	0.249	50.1	1.6	3.7	4	-7.1	3	1.7	58.4	0.34	0.16	13.89	9.14	9.49	23.79	13.08	0.3	0.04	0.95	0.98	20.38	-4.48	1.32	0.42	0.26	-1.65	-0.71	0.087	34.6	0.05	19.7	0.115	45.7	0.164	65.4	0.251	69.8	1.9	3.8
CC023	M	Y	0.112	36.6	0.08	26.1	0.115	37.3	0.195	63.4	0.307	58.9	1.7	4.6	3.3	-5.7	5.9	1.9	61.8	1.62	0.24	14.67	35.23	12.73	23.75	14.82	0.31	0.02	0.95	1	22.36	-5.82	1.11	0.14	0.85	-2.56	-0.81	0.087	28.7	0.053	17.5	0.163	53.8	0.216	71.3	0.302	75.4	2.5	4.5
CC023	M	Y	0.111	40.1	0.042	15.3	0.123	44.6	0.166	59.9	0.276	74.4	1.5	4.1	3.7	3.9	3	1.7	46.9	0.55	0.54	12.78	13.25	31.31	27.26	12.09	0.51	0.01	1	1.02	46.08	-5.04	1.37	0.44	0.36	-2.24	-0.81	0.097	34.3	0.043	15.3	0.143	50.5	0.187	65.7	0.284	76.8	1.9	4.3
CC041	M	Y	0.087	29.8	0.109	37.2	0.097	33	0.206	70.2	0.293	47	2.4	4.4	3.4	-8	6.3	1.8	55.4	1.24	0.48	10.65	28.13	27.34	19.23	11.42	0.41	0.03	1.05	1	28.59	-4.81	1.49	0.45	0.86	-2.11	-0.78	0.067	22.1	0.059	19.3	0.178	58.6	0.236	77.9	0.303	75.2	3.5	4.5
CC025	F	N	0.065	39	0.027	16.3	0.074	44.8	0.101	61	0.166	73.3	1.6	2.5	6.3	-0.4	3.5	1.2	44.6	0.44	0.55	20.34	17.88	46.29	45.57	13.18	0.28	0.02	1.02	1.06	24.25	-4.27	1.57	0.51	0.58	-2.2	-0.62	0.061	33.6	0.019	10.7	0.101	55.7	0.12	66.4	0.181	83.9	2	2.7
CC002	F	N	0.105	40.1	0.017	6.6	0.14	53.3	0.158	59.9	0.263	89	1.5	3.9	3.5	6.9	5.9	1.6	68.6	0.77	0.67	13.35	19.53	42.21	19.47	28.07	0.36	0.01	0.81	0.96	34.85	-7.15	1.4	0.84	0.4	-3.26	-0.48	0.068	27.1	0.064	25.2	0.12	47.7	0.184	72.9	0.252	65.4	2.7	3.8
CC057	F	N	0.097	34.8	0.032	11.6	0.15	53.7	0.183	65.2	0.28	82.3	1.9	4.2	3.8	-8.6	4	1.9	59.3	0.23	0.18	11.33	5.46	9.5	19.12	34.49	0.3	0.02	0.92	0.95	27.05	-3.31	1.69	0.6	0.13	-2.94	-0.79	0.098	32.8	0.049	16.2	0.153	51.1	0.202	67.2	0.3	75.9	2.1	4.5
CC057	F	N	0.085	29.3	0.064	22.2	0.141	48.5	0.205	70.7	0.29	68.6	2.4	4.4	3.5	-6.7	10.5	2.3	58.1	1.95	0.41	14.52	44.91	17.68	24.98	28.49	0.3	0.07	0.91	1.02	26.59	-10.61	0.96	0.32	1.24	-2.43	-0.86	0.093	31.3	0.018	6.1	0.187	62.6	0.205	68.7	0.298	91.1	2.2	4.5
CC057	M	N	0.065	24	0.029	10.6	0.177	65.3	0.206	76	0.271	86	3.2	4.1	3.9	-8.9	9.3	1.9	56.1	0.32	0.68	13.68	7.94	36.44	24.36	26.93	0.34	0.02	1.02	0.94	32.43	-5.25	5.09	0.84	0.22	-3.5	-0.91	0.072	29.8	0.118	48.4	0.053	21.8	0.171	70.2	0.243	31.1	2.4	3.6
CC057	M	N	0.077	26.1	0.092	31	0.126	42.8	0.218	73.9	0.295	58	2.8	4.4	3.5	-5.4	7.2	1.7	47.5	1.41	0.6	16.87	31.93	34.4	35.56	16.88	0.31	0.02	1.02	1.02	26.06	-7.72	0.08	0.59	0.96	-2.37	-0.91	0.073	24.5	0.038	12.8	0.187	62.7	0.225	75.5	0.299	83.1	3.1	4.5
CC041	M	N	0.068	22.4	0.104	34.4	0.131	43.3	0.235	77.6	0.303	55.7	3.5	4.5	3.3	-9.4	6.6	1.5	53.8	3.19	0.64	24.26	70.29	43.52	45.12	44.28	0.33	0.04	0.96	0.98	24.11	-6.58	1.73	0.2	1.89	-2.58	-0.44	0.065	22.9	0.043	15.3	0.175	61.8	0.218	77.1	0.283	80.1	3.4	4.2
CC025	F	Y	0.065	28.2	0.048	20.7	0.118	51	0.165	71.8	0.23	71.1	2.5	3.5	4.5	5.4	4.4	1.5	53.7	1.52	0.26	20.28	44.13	17.78	37.72	35.09	0.31	0.05	1.26	0.91	23.99	-3.41	1.01	0.49	0.87	-2.19	-0.71	0.046	20.8	0.017	7.8	0.159	71.4	0.176	79.2	0.223	90.2	3.8	3.3
CC002	F	Y	0.102	33.8	0.075	24.9	0.125	41.3	0.2	66.2	0.302	62.4	2	4.5	3.3	-1.6	17.2	1.6	65.3	0.47	0.36	17.66	10.27	22.14	27.04	9.91	0.24	0.07	0.94	1.03	16.56	-4.8	0.68	0.39	0.27	-2.3	-0.81	0.078	26	0.066	22.1	0.156	51.9	0.223	74	0.301	70.1	2.9	4.5
CC017	F	Y	0.08	36.1	0.087	39	0.055	24.9	0.142	63.9	0.222	39	1.8	3.3	4.5	-1.7	6.5	1.7	54.6	1.17	0.35	20.01	35.21	20	36.63	42.45	0.34	0.02	1	1.04	25.3	-3.76	1.05	-0.11	0.88	-1.92	-0.8	0.078	35.2	0.058	26.1	0.086	38.7	0.144	64.8	0.222	59.7	1.8	3.3
CC017	F	Y	0.061	29.7	0.074	36	0.071	34.3	0.145	70.3	0.207	48.8	2.4	3.1	4.9	5	10.2	1.4	50	1.03	0.64	19.17	33.17	47.59	38.31	20.08	0.35	0.05	0.82	0.99	24.49	-11.23	1.72	0.52	0.98	-2.79	-0.52	0.053	24.8	0.065	30.3	0.096	44.9	0.16	75.2	0.213	59.7	3	3.2
CC017	F	Y	0.101	31.2	0.103	31.9	0.12	36.9	0.223	68.8	0.324	53.6	2.2	4.9	3.1	8.1	5.7	1.8	51.1	2.08	0.37	18.95	42.76	20.87	37.06	45.36	0.53	0.03	1.23	1.02	37.95	-5.15	1.27	0.51	0.99	-2.73	-0.7	0.073	23.8	0.03	9.9	0.202	66.3	0.233	76.2	0.305	87	3.2	4.6
CC057	M	Y	0.072	25.4	0.101	35.6	0.111	39	0.212	74.6	0.284	52.3	2.9	4.3	3.5	-4.9	6	2	56.6	0.51	0.52	19.17	11.9	25.91	33.9	26.65	0.34	0.06	1.09	1.04	22.22	-10.75	0.94	0.4	0.29	-1.94	-0.91	0.079	27.4	0.072	25	0.138	47.6	0.21	72.6	0.289	65.6	2.7	4.3
CC002	M	Y	0.091	29.8	0.109	35.5	0.106	34.7	0.215	70.2	0.306	49.5	2.4	4.6	3.3	7.1	6	1.7	46.1	0.96	0.25	19.9	20.8	14.77	43.15	18.12	0.42	0.02	0.91	0.98	30.12	-6.25	0.89	0.27	0.5	-2.3	-0.7	0.087	28.5	0.027	8.7	0.191	62.7	0.217	71.5	0.304	87.8	2.5	4.6
CC041	M	Y	0.095	38.1	0.097	38.8	0.058	23.1	0.155	61.9	0.25	37.3	1.6	3.8	3.9	-6.3	2.8	1.7	62.4	0.92	0.26	11.74	24.39	15.14	18.83	11.34	0.4	0.04	0.94	1.05	29.29	-3.47	1.43	0.49	0.65	-2.1	-0.81	0.085	32.5	0.086	32.9	0.09	34.6	0.176	67.5	0.261	51.3	2.1	3.9
CC041	M	Y	0.068	37.1	0.057	31.2	0.058	31.7	0.115	62.9	0.182	50.4	1.7	2.7	5.5	-7.8	21.7	1.5	63.8	1.27	0.8	16.13	46.41	55.28	25.3	30.27	0.27	0.04	0.53	0.97	18.54	-6.93	0.49	0.7	1.29	-1.85	-0.49	0.043	14.3	0.023	7.6	0.236	78	0.259	85.7	0.302	91.1	6	4.5
CC023	F	Y	0.078	26.2	0.073	24.6	0.145	49.2	0.218	73.8	0.296	66.7	2.8	4.4	3.5	-5.4	3.5	1.6	62.7	1.22	0.21	12.47	27.41	13.06	19.88	25.4	0.22	0.02	1.07	1	15.77	-3.86	0.49	0.17	0.74	-2.61	-0.83	0.081	27	0.038	12.7	0.181	60.2	0.22	73	0.301	82.5	2.7	4.5
CC023	F	Y	0.092	32.4	0.075	26.3	0.117	41.3	0.192	67.6	0.284	61.2	2.1	4.3	3.5	-2.8	4.6	1.3	54.2	0.43	0.47	20.12	10.07	36.47	37.16	18.91	0.26	0.02	0.98	0.98	20.09	-4.56	0.83	0.41	0.26	-2.6	-0.56	0.08	26.8	0.067	22.6	0.151	50.6	0.219	73.2	0.299	69.1	2.7	4.5
CC023	F	Y	0.092	34.6	0.074	27.7	0.1	37.7	0.174	65.4	0.267	57.6	1.9	4	3.7	8.7	5	1.6	77.3	1.14	0.35	4.59	28.52	21.85	5.93	30.39	0.34	0.03	0.93	1.07	27.62	-14.75	1.86	0.41	0.81	-3.11	-0.65	0.06	20.9	0.065	22.7	0.162	56.4	0.227	79.1	0.287	71.3	3.8	4.3
CC023	F	Y	0.097	32.5	0.052	17.5	0.149	50	0.202	67.5	0.299	74	2.1	4.5	3.4	6.3	2.8	1.7	69.8	0.73	0.47	11.63	16.3	27.4	16.66	29.46	0.18	0	0.97	1.11	14.46	-3.94	0.8	0.5	0.48	-3	-0.57	0.075	25	0.079	26.6	0.145	48.4	0.224	75	0.299	64.5	3	4.5
CC023	F	Y	0.086	34.6	0.075	30.2	0.087	35.3	0.162	65.4	0.247	53.9	1.9	3.7	3.9	-7	9.2	1.5	49.1	1.38	0.24	16.86	37.15	15.29	34.31	25.94	0.24	0.04	0.77	1.04	20.6	-6.02	1.19	-0.05	0.99	-3.17	-0.79	0.088	28.8	0.033	10.6	0.186	60.6	0.219	71.2	0.307	85.1	2.5	4.6
CC023	M	Y	0.097	31.2	0.056	18.2	0.157	50.6	0.213	68.8	0.31	73.5	2.2	4.7	3.2	-8.2	2	1.3	70.1	0.94	0.47	10.13	20.3	34.89	14.46	14.68	0.27	0.01	0.93	0.99	23.32	-4.86	2.66	0.75	0.57	-2.94	-0.41	0.081	25.1	0.072	22.3	0.169	52.5	0.24	74.9	0.321	70.2	3	4.8
CC023	M	Y	0.102	31.8	0.055	17	0.165	51.3	0.22	68.2	0.322	75.1	2.1	4.8	3.2	10.5	4.7	1	62.2	0.9	0.68	17.45	18.7	69.13	28.03	10.32	0.33	0.03	1.04	0.89	24.77	-11.86	0.48	0.63	0.46	-2.82	-0.42	0.069	23.5	0.036	12.3	0.188	64.2	0.224	76.5	0.293	83.9	3.3	4.4
CC023	M	Y	0.157	33.1	0.134	28.2	0.183	38.7	0.317	66.9	0.474	57.8	2	7.1	2.1	5.5	13.1	0.9	82.1	1.55	0.43	6.81	21.82	46.64	8.29	68.36	0.47	0.03	1.31	0.79	29.36	-10.22	0.18	0	0.4	-3.77	-0.57	0.044	15	0.059	20.1	0.19	64.8	0.249	85	0.293	76.3	5.7	4.4
CC023	M	Y	0.08	27.4	0.035	12	0.177	60.7	0.212	72.6	0.292	83.5	2.7	4.4	3.5	-0.6	13	1.4	48.9	1.53	0.37	24.64	34.99	27.4	50.37	32.26	0.32	0.16	1.09	0.96	21.98	-4.57	0.2	0.29	0.92	-2.26	-0.55	0.072	25.9	0.04	14.3	0.167	59.8	0.207	74.1	0.279	80.7	2.9	4.2
CC023	M	Y	0.078	26.8	0.072	24.9	0.14	48.3	0.211	73.2	0.289	66	2.7	4.3	3.4	-0.9	13.7	1.6	72	2.21	0.69	21.08	50.88	44.1	29.29	27.04	0.42	0.05	1.57	1.24	33.68	-20.45	1.04	0.75	1.7	-2.66	-0.63	0.048	16.3	0.059	20	0.188	63.7	0.247	83.7	0.295	76.1	5.1	4.4
CC041	F	NA	0.042	27.9	0.061	40.6	0.047	31.5	0.108	72.1	0.15	43.7	2.6	2.3	6.8	-3.4	11.8	1.5	76.3	1.21	0.94	11.74	53.52	63.92	15.38	63.47	0.22	0.04	0.59	1.41	19.2	-10.2	1.24	0.89	1.55	-1.47	-0.46	0.069	25.9	0.067	25.1	0.131	49.1	0.198	74.1	0.267	66.2	2.9	4
CC041	F	NA	0.091	36.5	0.024	9.6	0.135	53.8	0.159	63.5	0.25	84.8	1.7	3.8	4.1	-7.8	4.3	1.8	52.5	0.4	0.6	13.91	10.57	33.65	26.49	8.78	0.48	0.03	0.95	0.98	45.09	-5.57	1.89	0.35	0.31	-3.19	-0.97	0.06	24.4	0.047	19.1	0.138	56.5	0.184	75.6	0.244	74.8	3.1	3.7
CC041	M	NA	0.112	32.6	0.05	14.6	0.182	52.8	0.233	67.4	0.345	78.3	2.1	5.2	2.9	-15	2	1.7	55.5	2.05	0.42	19.5	39.66	24.39	35.15	4.22	0.43	0.01	1.21	0.9	34.83	-9.87	0.75	0.88	1.06	-3.25	-0.77	0.076	26.2	0.058	19.9	0.157	53.8	0.215	73.8	0.292	73	2.8	4.4
CC011	M	NA	0.063	29.9	0.069	33.1	0.077	37	0.146	70.1	0.209	52.8	2.3	3.1	4.8	-10.6	2.9	1.9	67.2	1.12	0.32	15.48	35.69	16.67	23.02	40.01	0.36	0.04	1.04	1.13	27.44	-8.41	2.06	0.06	1.02	-2.34	-0.84	0.071	30.7	0.065	27.9	0.096	41.5	0.161	69.3	0.232	59.8	2.3	3.5
CC025	M	NA	0.067	28.2	0.009	3.9	0.161	67.9	0.17	71.8	0.237	94.5	2.5	3.6	4	-1.2	6	1.5	56.5	0.52	0.55	11.26	14.66	36.97	19.93	23.17	0.18	0.01	1.24	0.96	15.74	-2.13	1.35	0.42	0.38	-2.66	-0.49	0.058	25.1	0.036	15.5	0.138	59.4	0.173	74.9	0.232	79.3	3	3.5
CC025	F	Y	0.122	52.5	0.031	13.5	0.079	34	0.11	47.5	0.233	71.6	0.9	3.5	4.4	-6	4.7	1.2	74.5	0.76	0.11	17.96	21.72	9.21	24.1	62.54	0.17	0.02	0.88	0.92	14.19	-5.14	0.34	0.45	0.54	-2.27	-0.56	0.048	23.9	0.017	8.6	0.137	67.5	0.154	76.1	0.203	88.7	3.2	3
CC041	M	Y	0.1	36.2	0.053	19.1	0.124	44.7	0.177	63.8	0.278	70	1.8	4.2	3.7	-14.3	3.9	1.7	59	0.93	0.57	15.49	22.26	32.99	26.23	16.94	0.33	0.02	0.95	0.96	26.29	-5.74	1.28	0.65	0.57	-2.84	-0.71	0.067	24.9	0.067	24.7	0.136	50.4	0.203	75.1	0.27	67.1	3	4.1
CC011	M	Y	0.09	33	0.113	41.5	0.07	25.5	0.183	67	0.273	38.1	2	4.1	3.6	-15.9	2.1	1.8	58.3	0.9	0.26	14.94	21.91	14.24	25.65	13.99	0.33	0.01	0.95	0.97	26.08	-3.62	0.83	0.45	0.57	-1.9	-0.71	0.061	22.5	0.052	19.2	0.159	58.3	0.211	77.5	0.273	75.2	3.4	4.1
CC011	M	Y	0.098	32	0.095	31	0.113	36.9	0.208	68	0.306	54.3	2.1	4.6	3.4	-22.3	4	1.7	53.2	0.9	0.27	13.08	19.53	15.87	24.59	42.28	0.3	0.03	1	0.97	25.76	-2.85	1.32	-0.17	0.59	-2.53	-0.84	0.081	27.5	0.045	15.1	0.17	57.4	0.215	72.5	0.297	79.2	2.6	4.4
CC025	M	Y	0.077	33.2	0.057	24.8	0.097	42	0.154	66.8	0.231	62.9	2	3.5	4.4	-8.2	4.3	1.4	50.8	0.59	0.29	17.63	17	19.87	34.71	13.08	0.33	0.03	0.88	0.99	29.34	-4.44	0.85	0.65	0.47	-1.96	-0.79	0.071	30.7	0.045	19.3	0.115	50	0.16	69.3	0.23	72.1	2.3	3.5
CC057	M	Y	0.08	29.4	0.028	10.4	0.164	60.2	0.192	70.6	0.272	85.3	2.4	4.1	3.8	-8.9	5.8	1.4	58.4	0.26	0.51	7.45	6.27	36.01	12.77	18.69	0.38	0.01	1	1.01	36.29	-3.98	1.45	0.84	0.18	-3.14	-0.76	0.076	27.2	0.031	11.1	0.172	61.7	0.202	72.8	0.278	84.8	2.7	4.2
SJL	F	N	0.101	27.7	0.117	32	0.147	40.3	0.264	72.3	0.366	55.7	2.6	5.5	2.7	-14	5	1.1	74	2.4	0.37	11.63	43.83	34.67	15.72	40.01	0.29	0.01	1.31	0.9	25.96	-3.13	2.51	0.15	1.25	-2.64	-0.59	0.085	26.7	0.031	9.8	0.203	63.5	0.234	73.3	0.319	86.6	2.8	4.8
SJL	F	N	0.105	34.7	0.033	10.9	0.165	54.4	0.199	65.3	0.304	83.3	1.9	4.6	3.3	2.8	3.3	1.2	70.1	0.28	0.33	9.4	6.13	26.86	13.42	11.86	0.41	0.02	0.93	0.99	36.36	-4.3	1.34	0.67	0.17	-2.99	-0.57	0.072	23.4	0.048	15.6	0.188	61	0.236	76.6	0.308	79.6	3.3	4.6
SJL	F	N	0.095	29.1	0.078	23.7	0.154	47.2	0.232	70.9	0.327	66.5	2.4	4.9	3.1	8.1	3.8	1.4	55.5	0.84	0.63	16.6	17.06	46.49	29.92	16.28	0.3	0.01	1.01	0.98	23.37	-3.95	0.76	0.58	0.49	-2.83	-0.38	0.069	21	0.063	19.3	0.195	59.7	0.258	79	0.327	75.6	3.8	4.9
SJL	F	N	0.105	41.9	0.057	22.7	0.089	35.4	0.146	58.1	0.252	60.9	1.4	3.8	4	-5.6	12.6	1.5	49.1	1.41	0.67	18.31	37.23	45.68	37.26	57.85	0.28	0.06	0.93	1.01	22.09	-3.68	1.07	0.59	0.88	-2.41	-0.78	0.061	24.1	0.031	12.1	0.163	63.8	0.194	75.9	0.255	84	3.2	3.8
SJL	F	N	0.066	32.3	0.058	28.5	0.08	39.3	0.138	67.7	0.204	58	2.1	3.1	5	-4.1	6.4	1.8	46.9	0.41	0.36	16.94	13.43	19.6	36.13	11.84	0.3	0.03	1.16	1.05	23.82	-2.88	1.93	0.47	0.32	-2.09	-0.73	0.069	32.7	0.016	7.7	0.126	59.6	0.142	67.3	0.211	88.5	2.1	3.2
SJL	F	N	0.077	28.9	0.041	15.4	0.148	55.7	0.188	71.1	0.265	78.4	2.5	4	3.9	-1.7	4.8	1.3	60.9	0.33	0.35	8.28	8.27	27.68	13.58	25.15	0.3	0.01	1.01	1.05	25.16	-2.73	1.91	0.6	0.22	-3.21	-0.58	0.073	26.6	0.034	12.3	0.167	61	0.2	73.4	0.273	83.2	2.8	4.1
SJL	F	Y	0.081	30.6	0.068	25.9	0.115	43.5	0.183	69.4	0.264	62.7	2.3	4	3.9	-2.6	7.5	1.4	63.7	1.66	0.31	15.14	42.02	21.47	23.75	22.93	0.3	0.02	1.08	1.01	24.3	-4.27	1.4	0.74	1.28	-2.18	-0.63	0.061	21.9	0.053	19.2	0.163	58.9	0.216	78.1	0.277	75.4	3.6	4.1
SJL	F	Y	0.092	32.2	0.029	10.1	0.165	57.7	0.194	67.8	0.287	85	2.1	4.3	3.6	1.9	2.8	1.1	60.7	0.42	0.23	13.3	9.85	20.65	21.9	9.23	0.34	0.01	1.01	0.99	31.76	-2.97	1.06	0.7	0.29	-3.03	-0.49	0.072	25.5	0.051	17.9	0.161	56.7	0.212	74.5	0.284	76	2.9	4.3
SJL	F	Y	0.075	26.2	0.04	13.9	0.171	59.9	0.211	73.8	0.286	81.2	2.8	4.3	3.5	2.6	5.6	1.4	62.6	0.33	0.33	9.76	7.69	22.5	15.59	26.22	0.37	0.01	1.01	0.98	31.95	-3.07	1.68	0.56	0.22	-3.28	-0.56	0.071	23.6	0.035	11.7	0.194	64.8	0.229	76.4	0.299	84.7	3.2	4.5
SJL	M	N	0.097	28.9	0.062	18.5	0.177	52.7	0.239	71.1	0.336	74	2.5	5	3.1	-7.6	4.9	1.5	66.5	0.64	0.26	12.75	12.75	17.78	19.17	17.25	0.41	0.01	0.99	0.98	35.01	-4.18	1.41	0.51	0.31	-2.8	-0.66	0.067	19.6	0.047	13.6	0.229	66.8	0.275	80.4	0.342	83.1	4.1	5.1
SJL	M	N	0.094	28.7	0.06	18.5	0.173	52.9	0.233	71.3	0.327	74.1	2.5	4.9	3.1	-5.8	4.7	1.2	72.2	0.76	0.4	10.53	15.47	32.4	14.59	12.15	0.35	0.02	0.96	1	29.3	-3.59	1.6	0.54	0.43	-2.84	-0.63	0.06	18.7	0.027	8.5	0.234	72.7	0.261	81.3	0.322	89.5	4.3	4.8
SJL	M	N	0.097	25	0.114	29.5	0.177	45.6	0.291	75	0.388	60.7	3	5.8	2.6	9.2	13.8	1.1	82	0.41	0.9	6.13	7.03	79.89	7.48	23.6	0.37	0.02	1.37	0.91	32.21	-4.4	1.37	0.69	0.22	-3.5	-0.67	0.08	23.9	0.033	9.9	0.222	66.2	0.255	76.1	0.335	87	3.2	5
SJL	M	Y	0.104	33.2	0.025	8	0.184	58.9	0.209	66.8	0.313	88.1	2	4.7	3.3	-5.2	3.6	1.1	66.4	0.89	0.56	14.13	18.98	53.52	21.3	26.55	0.33	0.01	1.03	0.99	30.53	-3.09	1.68	0.64	0.57	-3.39	-0.55	0.071	24.2	0.024	8.2	0.199	67.6	0.223	75.8	0.294	89.2	3.1	4.4
SJL	M	Y	0.097	29.6	0.051	15.5	0.18	54.9	0.231	70.4	0.328	78	2.4	4.9	3.1	0.6	4.2	1.5	61.5	2.04	0.37	19.01	41.34	24.46	30.91	20.37	0.26	0.02	1.08	1	22.55	-4.3	1	0.43	1.08	-3.11	-0.49	0.065	20.9	0.021	6.7	0.224	72.4	0.245	79.1	0.309	91.5	3.8	4.6
SJL	M	Y	0.094	27	0.064	18.4	0.189	54.6	0.253	73	0.347	74.8	2.7	5.2	2.9	-1.3	3.1	1.6	68.4	0.56	0.16	10.55	10.73	10.26	15.42	6.05	0.36	0.01	1.03	0.98	30.08	-3.49	1.51	0.53	0.31	-3.53	-0.74	0.079	22.2	0.031	8.8	0.247	69.1	0.278	77.8	0.357	88.8	3.5	5.4
SJL	M	Y	0.076	32.2	0.028	11.7	0.133	56.1	0.161	67.8	0.237	82.8	2.1	3.6	4.4	2.5	5.5	1.5	62.7	1.25	0.29	11.93	35.05	19.09	19.02	18.41	0.41	0.03	0.9	1	39.77	-4.94	1.59	0.15	0.93	-2.84	-0.61	0.063	26	0.027	11	0.153	63	0.18	74	0.244	85.1	2.8	3.7
CC027	F	N	0.112	36.7	0.123	40.2	0.071	23.1	0.194	63.3	0.306	36.5	1.7	4.6	3.3	1.7	2.9	1.6	39.4	0.67	0.19	16.56	14.64	12.26	41.98	24.41	0.45	0.03	0.96	0.98	22.16	-4.94	0.75	0.42	0.45	-2.04	-0.65	0.089	28.4	0.08	25.7	0.144	45.9	0.224	71.6	0.313	64.1	2.5	4.7
CC027	F	N	0.086	31.5	0.088	32.3	0.099	36.2	0.187	68.5	0.273	52.8	2.2	4.1	3.6	6.5	4.3	1.7	62.6	1.66	0.35	13.12	40.46	20.92	20.97	29.22	0.32	0.01	1.02	0.96	28.96	-10.82	-0.06	0.35	0.97	-2.32	-0.66	0.077	31.6	0.044	18	0.122	50.4	0.166	68.4	0.242	73.7	2.2	3.6
CC027	F	N	0.08	28	0.128	44.5	0.079	27.5	0.207	72	0.287	38.2	2.6	4.3	3.4	-3.1	5.2	1.2	69.3	1.6	0.86	21.57	37	73.43	31.12	14.76	0.27	0.03	1.09	0.98	17.41	-3.16	0.5	0.95	0.78	-2.51	-0.29	0.078	27.9	0.073	26.4	0.127	45.7	0.2	72.1	0.278	63.4	2.6	4.2
CC027	M	N	0.086	31.7	0.081	29.9	0.105	38.4	0.186	68.3	0.272	56.2	2.2	4.1	3.7	3.9	5.5	1.3	68.5	0.81	0.72	14.34	19.91	54.41	20.94	38.36	0.37	0.03	1.04	1.02	23.18	-10.17	0.61	0.22	0.53	-2.14	-0.66	0.086	31	0.064	23	0.128	46	0.192	69	0.278	66.7	2.2	4.2
CC027	M	N	0.101	35.2	0.061	21.3	0.125	43.5	0.186	64.8	0.287	67.2	1.8	4.3	3.6	4.3	8	1.7	50.5	0.76	0.16	9.19	17.75	9.05	18.19	31.81	0.36	0.04	1.01	1.03	25.48	-5.34	0.95	-0.07	0.56	-2.59	-0.81	0.102	33.4	0.052	16.8	0.153	49.8	0.204	66.6	0.307	74.8	2	4.6
CC027	M	N	0.091	32.5	0.055	19.6	0.135	47.9	0.19	67.5	0.281	70.9	2.1	4.2	3.5	3	5.7	1.8	62.5	1.13	0.23	17.26	26.83	13.15	27.6	57.96	0.38	0.04	0.92	1	29.8	-7.19	0.61	0.22	0.67	-2.47	-0.83	0.091	30.9	0.06	20.4	0.143	48.7	0.203	69.1	0.295	70.5	2.2	4.4
CC027	F	Y	0.091	32.2	0.071	25.2	0.12	42.6	0.19	67.8	0.281	62.8	2.1	4.2	3.5	1.8	5.7	1.4	54.9	0.74	0.5	13.23	17.65	35.33	24.08	11.03	0.41	0.02	1.06	0.98	27.37	-4.87	0.7	0.51	0.52	-2.76	-0.57	0.096	34.1	0.03	10.7	0.155	55.3	0.185	65.9	0.28	83.8	1.9	4.2
CC027	F	Y	0.036	30.3	0.044	37.7	0.038	32	0.082	69.7	0.118	45.9	2.3	1.8	8.9	-5.5	25.3	1.6	46.2	1.06	1.17	22.21	60.37	72.48	48.06	61.05	0.15	0.06	0.89	1.01	12.97	-9.47	1.13	-0.72	2.16	-1.19	-0.71	0.039	30.1	0.047	36.6	0.043	33.3	0.09	69.9	0.128	47.7	2.3	1.9
CC027	F	Y	0.092	29.8	0.117	38.1	0.099	32.1	0.216	70.2	0.308	45.7	2.4	4.6	3.3	1.3	9.9	0.7	78.9	2.62	0.72	13.74	56.75	99.29	17.41	35.91	0.21	0.04	1.14	0.95	16	-8.11	1.44	1.33	1.38	-2.61	0.15	0.086	32.8	0.065	24.7	0.112	42.5	0.177	67.2	0.263	63.2	2	3.9
CC027	M	Y	0.084	27.2	0.079	25.5	0.147	47.3	0.226	72.8	0.31	64.9	2.7	4.6	3.2	1	4.9	1.9	60.6	0.7	0.2	13.9	15.16	10.72	22.95	18.63	0.38	0.03	1.05	0.98	22.15	-7.03	0.1	0.31	0.33	-2.53	-0.75	0.098	31.3	0.091	29.2	0.123	39.5	0.214	68.7	0.312	57.5	2.2	4.7
CC027	M	Y	0.092	35.3	0.038	14.6	0.13	50.1	0.168	64.7	0.259	77.5	1.8	3.9	4	0.5	3.6	1.8	51.7	0.23	0.18	14.58	5.93	10.32	28.21	6.08	0.3	0.02	1.1	0.95	21.46	-4.4	1.11	0.54	0.11	-2.9	-0.73	0.071	32.6	0.041	18.7	0.106	48.7	0.147	67.4	0.217	72.2	2.1	3.3
CC027	M	Y	0.098	31.6	0.089	28.7	0.123	39.7	0.212	68.4	0.31	58	2.2	4.7	3.3	-2	4.6	1.6	52.8	1.46	0.7	10.7	31.37	43.11	20.26	10.9	0.41	0.09	1.05	0.98	32.04	-12.16	0.56	0.52	0.99	-2.52	-0.93	0.092	31.4	0.021	7.3	0.18	61.4	0.202	68.6	0.294	89.4	2.2	4.4
CC012xCC032	F	N	0.109	33.2	0.124	37.7	0.096	29.1	0.22	66.8	0.33	43.5	2	4.9	3	1.1	6.5	1.5	68.2	1.49	0.59	15.82	30.12	39.31	23.19	27.49	0.42	0.05	0.88	1	25.81	-6.58	0.6	0.55	0.77	-2.39	-0.67	0.086	23.7	0.038	10.6	0.238	65.7	0.277	76.3	0.363	86.1	3.2	5.4
CC012xCC032	F	N	0.126	37.4	0.133	39.3	0.078	23.3	0.211	62.6	0.337	37.2	1.7	5.1	2.8	-5.7	3.1	1.3	70.2	0.34	0.31	9.73	6.74	24.26	13.86	12.67	0.44	0.01	0.98	0.95	26.78	-4.54	0.24	0.17	0.16	-1.93	-0.63	0.099	30.2	0.014	4.1	0.215	65.7	0.229	69.8	0.328	94.1	2.3	4.9
CC012xCC032	F	N	0.112	32.3	0.11	31.7	0.126	36	0.236	67.7	0.348	53.2	2.1	5.2	2.8	-4.2	8.7	1.3	55.1	2.15	0.54	20.63	41.05	42.67	37.4	22.11	0.34	0.08	1.06	1.03	25.19	-7.69	0.23	0.55	1.18	-1.98	-0.77	0.101	28.6	0.045	12.9	0.206	58.5	0.252	71.4	0.353	82	2.5	5.3
CC012xCC032	M	N	0.121	30.3	0.181	45.2	0.098	24.5	0.279	69.7	0.4	35.1	2.3	6	2.4	0.9	8.4	1.3	74.3	1.21	0.25	8.72	20.18	18.91	11.73	6.45	0.41	0.02	1.05	0.97	20.41	-5.09	0.2	0.63	0.55	-2.41	-0.63	0.105	25.7	0.099	24.2	0.204	50.1	0.303	74.3	0.408	67.4	2.9	6.1
CC012xCC032	M	N	0.114	29.4	0.165	42.6	0.108	27.9	0.273	70.6	0.387	39.6	2.4	5.8	2.6	-1.8	3.2	1.2	72	0.92	0.38	9.6	15.84	33.37	13.32	17.15	0.5	0.02	1.43	1.04	36.19	-4.77	1.21	0.82	0.41	-2.23	-0.69	0.087	24.9	0.087	24.9	0.176	50.2	0.263	75.1	0.35	66.8	3	5.3
CC012xCC032	M	N	0.133	38.9	0.101	29.6	0.108	31.5	0.209	61.1	0.341	51.5	1.6	5.1	2.9	-1.5	3.6	1	62.4	0.24	0.31	14.68	4.66	31.68	23.53	24.68	0.37	0.02	0.87	0.93	25.82	-4.3	0.42	0.39	0.12	-2.22	-0.59	0.079	24	0.036	10.8	0.216	65.2	0.252	76	0.332	85.8	3.2	5
CC012xCC032	F	Y	0.111	33.1	0.062	18.4	0.163	48.4	0.225	66.9	0.336	72.4	2	5	3	4.5	5.3	1.3	70.5	0.57	0.21	10.73	11.31	16	15.22	13.77	0.46	0.02	1.21	1.11	37.72	-4.3	0.41	0.73	0.25	-2.89	-0.57	0.087	24.9	0.073	20.9	0.19	54.2	0.263	75.1	0.35	72.2	3	5.3
CC012xCC032	F	Y	0.088	29.6	0.11	36.9	0.1	33.6	0.209	70.4	0.297	47.7	2.4	4.5	3.3	-6.4	2.3	1.1	46.6	1.34	0.22	23.55	30.01	18.96	50.47	36.46	0.31	0.03	1.02	1.04	26.36	-4.86	0.84	0.25	0.88	-2.45	-0.79	0.083	25.8	0.088	27.3	0.151	46.8	0.239	74.2	0.323	63.2	2.9	4.8
CC012xCC032	F	Y	0.125	35.9	0.11	31.8	0.112	32.4	0.223	64.1	0.347	50.4	1.8	5.2	2.8	10.4	16.9	1.1	55.8	1.54	0.24	16.43	29.58	21.29	29.43	16.87	0.35	0.14	0.92	1.05	25.98	-6.86	-0.03	0.39	0.7	-2.05	-0.81	0.113	30.9	0.048	13	0.205	56.1	0.253	69.1	0.366	81.2	2.2	5.5
CC012xCC032	M	Y	0.115	31.8	0.167	46.2	0.08	22.1	0.247	68.2	0.362	32.3	2.1	5.4	2.6	1.5	7.6	1.1	73.5	1.63	0.58	13.66	29.99	51.4	18.6	24.85	0.34	0.03	0.99	0.98	21.84	-5.69	-1.11	0.08	0.73	-2.13	-0.41	0.103	26.5	0.029	7.5	0.257	66	0.286	73.5	0.39	89.8	2.8	5.8
CC012xCC032	M	Y	0.109	29.5	0.12	32.3	0.142	38.2	0.262	70.5	0.371	54.2	2.4	5.6	2.7	-4.8	4.3	1.6	63.3	0.8	0.61	7.21	14.43	37.26	11.4	22.38	0.31	0.03	0.87	0.92	22.09	-6.8	1.05	0.76	0.37	-2.75	-0.65	0.094	26.9	0.102	29.2	0.154	43.9	0.256	73.1	0.351	60.1	2.7	5.3
CC012xCC032	M	Y	0.103	30.6	0.108	31.9	0.126	37.5	0.234	69.4	0.337	54	2.3	5.1	3	-4.6	3.9	1.3	70.4	1.04	0.3	9.56	20.66	22.87	13.57	15.58	0.3	0.02	1.04	1	21.42	-4.5	0.69	0.8	0.5	-2.5	-0.66	0.076	23	0.079	24.1	0.174	52.9	0.253	77	0.328	68.7	3.3	4.9
CC012xCC032	F	N	0.095	36.9	0.105	40.8	0.057	22.3	0.162	63.1	0.257	35.4	1.7	3.8	4	8.9	11.4	1.3	54.5	1.78	0.39	21.83	46.19	29.66	40.02	34.32	0.44	0.11	0.84	1.29	29.13	-8.85	1.43	0.73	1.27	-2.41	-0.67	0.103	28.9	0.077	21.6	0.176	49.5	0.252	71.1	0.355	69.6	2.5	5.3
CC012xCC032	F	N	0.103	32.8	0.109	34.5	0.103	32.7	0.212	67.2	0.316	48.6	2.1	4.7	3	2.9	11.9	1.5	66.1	1.49	0.76	13.97	31.49	48.8	21.12	22.26	0.48	0.06	0.97	0.97	21.6	-7.72	0.82	0.67	0.57	-2.3	-0.46	0.098	30.4	0.076	23.5	0.148	46.1	0.224	69.6	0.322	66.2	2.3	4.8
CC012xCC032	F	N	0.142	39.1	0.073	20.1	0.149	40.8	0.222	60.9	0.365	67	1.6	5.5	2.6	2.7	6	1.5	70.4	0.87	0.51	10.6	15.97	34.23	15.06	16.88	0.48	0.05	1.04	1.01	28.4	-7.25	0.9	0.48	0.39	-2.98	-0.53	0.105	29	0.055	15.2	0.201	55.8	0.256	71	0.36	78.6	2.4	5.4
CC012xCC032	F	N	0.103	32.7	0.08	25.6	0.131	41.8	0.212	67.3	0.315	62	2.1	4.7	3.2	3.8	6.7	1.4	69.7	0.99	0.22	12.67	20.95	15.92	18.18	31.14	0.41	0.04	0.97	0.96	31.66	-9.07	0.88	0.68	0.57	-2.87	-0.62	0.073	24	0.081	26.9	0.148	49	0.23	76	0.302	64.6	3.2	4.5
CC002xCC023	F	N	0.089	30	0.061	20.7	0.146	49.3	0.208	70	0.297	70.4	2.3	4.4	3.4	-7.3	7.4	1.6	55.5	1.37	0.75	13.63	30.83	47.69	24.54	23.5	0.36	0.04	0.98	0.99	29.98	-5.86	1.17	0.31	0.88	-3.28	-0.48	0.07	23.6	0.066	22.3	0.16	54.1	0.226	76.4	0.296	70.8	3.2	4.4
CC002xCC023	F	N	0.109	35.5	0.079	25.7	0.12	38.8	0.199	64.5	0.309	60.1	1.8	4.6	3.2	2.5	3.7	1.5	67.9	1.03	0.27	12.44	22.28	17.99	18.32	12.75	0.44	0.02	1.08	1.03	36.33	-8.79	0.93	0.28	0.53	-3.07	-0.62	0.083	26.2	0.055	17.4	0.179	56.4	0.234	73.8	0.318	76.4	2.8	4.8
CC012xCC032	M	N	0.106	35.3	0.059	19.7	0.135	45	0.194	64.7	0.3	69.5	1.8	4.5	3.4	7.3	4.4	1.5	69.5	0.65	0.64	16.27	14.55	41.45	23.4	34.01	0.61	0.04	1	1.12	41.57	-6.99	1.04	0.68	0.39	-3.13	-0.4	0.081	24.9	0.101	31	0.144	44.1	0.245	75.1	0.326	58.7	3	4.9
CC012xCC032	M	N	0.114	33.1	0.133	38.5	0.097	28.3	0.23	66.9	0.344	42.4	2	5.2	2.8	6.7	2.6	1.4	68.6	0.44	0.6	13.04	8.44	43.78	19.02	15.14	0.57	0.03	0.93	0.96	38.37	-5.51	1.52	0.91	0.21	-2.6	-0.68	0.079	23.8	0.067	20.1	0.186	56	0.253	76.2	0.332	73.6	3.2	5
CC012xCC032	M	N	0.125	34.2	0.099	27	0.142	38.8	0.241	65.8	0.366	58.9	1.9	5.5	2.7	5.4	4	1.1	63.9	0.68	0.3	10.26	12.47	27.11	16.05	16.31	0.48	0.02	1.02	0.93	26.91	-9.17	0.88	0.8	0.26	-2.42	-0.6	0.12	33.3	0.056	15.5	0.185	51.3	0.241	66.7	0.361	76.8	2	5.4
CC012xCC032	M	N	0.121	33.4	0.078	21.3	0.165	45.3	0.242	66.6	0.364	68	2	5.5	2.7	0.6	2.2	1.4	72.4	0.47	0.22	9.6	8.58	16.12	13.26	4.29	0.47	0.01	0.98	1.01	35.94	-6.3	1.61	1.2	0.22	-3.5	-0.64	0.114	30.6	0.073	19.4	0.187	50	0.26	69.4	0.374	72	2.3	5.6
CC023XCC002	M	N	0.124	33.2	0.122	32.6	0.128	34.2	0.25	66.8	0.374	51.2	2	5.6	2.7	-6.2	4.2	1.8	50.8	0.65	0.22	7.71	11.55	11.81	15.16	16.05	0.43	0.03	1.22	1.12	28.31	-7.39	1.29	0.39	0.3	-2.78	-0.8	0.094	25.2	0.06	16.2	0.219	58.6	0.279	74.8	0.373	78.3	3	5.6
CC023XCC002	M	N	0.124	34.3	0.132	36.4	0.106	29.3	0.238	65.7	0.362	44.5	1.9	5.4	2.7	-3.9	6	1.7	48.4	0.67	0.47	14.25	12.32	26.96	29.47	19.14	0.6	0.03	0.99	1.01	45.46	-17.07	1.65	0.41	0.32	-2.28	-0.63	0.087	23.6	0.108	29.3	0.173	47	0.282	76.4	0.369	61.6	3.2	5.5
CC023XCC002	M	N	0.122	35.2	0.133	38.3	0.092	26.5	0.224	64.8	0.347	40.9	1.8	5.2	2.7	-10.1	1.7	1.7	64.7	0.78	0.22	11.89	15.09	12.74	18.37	15.65	0.45	0.02	0.96	0.89	33.31	-12.13	1.18	0.42	0.35	-2.3	-0.59	0.078	26.1	0.019	6.4	0.202	67.5	0.221	73.9	0.299	91.3	2.8	4.5
CC002xCC023	M	N	0.1	32.4	0.098	31.8	0.11	35.8	0.208	67.6	0.308	53	2.1	4.6	3.2	-1.1	7.2	1.8	62.2	1.61	0.59	15.07	34.73	33.5	24.24	21.3	0.5	0.05	0.99	1.03	36.85	-8.82	1.49	0.68	0.88	-3.1	-0.78	0.084	26.3	0.054	16.9	0.183	56.8	0.237	73.7	0.321	77.1	2.8	4.8
CC002xCC023	M	N	0.078	28	0.094	33.9	0.106	38.2	0.2	72	0.277	53	2.6	4.2	3.6	3.3	5	1.4	64	1.18	0.47	14.19	28.34	32.86	22.17	29.11	0.51	0.04	1.05	1.03	38.43	-5.57	1.31	0.54	0.77	-2.87	-0.73	0.077	25.7	0.053	17.9	0.169	56.4	0.222	74.3	0.299	75.9	2.9	4.5
[truncated: 86 more columns]
